# Supplementary material for: Clinical Relevance of a 16-Gene Pharmacogenetic Panel Test for Medication Management in a Cohort of 135 Patients
Source: J Clin Med. 2021 Jul 21;10(15):3200. doi: 10.3390/jcm10153200 (PMC8347064; doi:10.3390/jcm10153200)
Supplement: Supplementary file 1 [file jcm-10-03200-s001.zip]

Archive with 1 entries (1 files):
- jcm-1293788-supplementary.pdf
